# Supplementary material for: Development of Magnetic Sponges Using Steel Melting on 3D Carbonized Spongin Scaffolds Under Extreme Biomimetics Conditions
Source: Biomimetics (Basel). 2025 May 28;10(6):350. doi: 10.3390/biomimetics10060350 (PMC12190833; doi:10.3390/biomimetics10060350)
Supplement: Supplementary file 1 [file biomimetics-10-00350-s001.zip]

Archive with 2 entries (2 files):
- biomimetics-3609202-Supplementary materials_Bartosz Leśniewski.pdf
- Video S1.gif
